# Supplementary material for: Analyzing the Role of Fe0 and Fe3+ in the Formation of Expanded Clay Aggregates
Source: Materials (Basel). 2023 Aug 14;16(16):5623. doi: 10.3390/ma16165623 (PMC10456675; doi:10.3390/ma16165623)
Supplement: Supplementary file 1 [file materials-16-05623-s001.zip]

Archive with 4 entries (4 files):
- Supplementary materials (Tables S1-S4)/Table S1.xlsx
- Supplementary materials (Tables S1-S4)/Table S2.xlsx
- Supplementary materials (Tables S1-S4)/Table S3.pdf
- Supplementary materials (Tables S1-S4)/Table S4.pdf
