# Supplementary material for: Analyzing the Role of Fe0 and Fe3+ in the Formation of Expanded Clay Aggregates
Source: Materials (Basel). 2023 Aug 14;16(16):5623. doi: 10.3390/ma16165623 (PMC10456675; doi:10.3390/ma16165623)
Supplement: Supplementary file 1 [file materials-16-05623-s001.zip › Supplementary materials (Tables S1-S4)/Table S1.xlsx]

## Sheet: Table S1
	Table S1. Main characteristics of the aggregates obtained from the starting formulations with Fe.
	Mixture	T (°C)	Ø (mm)	BI (%)	LOIpreh	LOIfiring	ρb	ρa	ρrd	ρsolida	WA24 (%)	PT	PO	PC	S (MPa)
	I1	1349	8.6	-8	11.5	13	1.04	2.59	1.93	2.6	13	25.7692	25.4826	0.286605	12.4
	I2	1349	8.7	-7.2	14.5	15.1	0.92	2.29	1.72	2.6	14.5	33.8462	24.8908	8.95532	8.2
	I3	1350	8.4	-12.1	13	14.3	1.18	2.29	2.15	2.6	6.3	17.3077	6.11354	11.1942	14.6
	I4	1352	8.5	-8.5	16	16.9	0.88	2.21	1.64	2.6	15.6	36.9231	25.7919	11.1312	7.6
	I5	1272	8.7	-9	13.7	15.2	0.98	2.47	1.83	2.6	14.1	29.6154	25.9109	3.70445	7.2
	I6	1353	8.2	-12.5	14.9	15.4	1.11	2.38	2.05	2.6	6.8	21.1538	13.8655	7.2883	11.4
	I7	1351	8.4	-11.9	15.7	16	1.08	2.35	1.91	2.6	9.9	26.5385	18.7234	7.81506	9.1
	I8	1349	8.1	-13.2	18.2	22.5	0.98	2.25	1.85	2.6	9.4	28.8462	17.7778	11.0684	7.5
	I9	1272	9	-7.7	17.5	17.6	0.84	2.27	1.55	2.6	20.5	40.3846	31.7181	8.66655	3.3
	I10	1248	9	-7.8	17.5	19.4	0.75	2.19	1.42	2.6	24.5	45.3846	35.1598	10.2248	1.7
	I11	1364	8.6	-9.7	11.8	11.2	1.15	2.38	2.24	3.1	2.5	27.7419	5.88235	21.8596	17.5
	I12	1345	8.8	-7.46	13	13.2	0.91	1.68	1.5	3.11316	7.1	51.8174	10.7143	41.1031	11.5
	I13	1333	8.8	-8.7	11.9	11	1.09	2.22	2.08	3.11316	3	33.1868	6.30631	26.8805	10.5
	I14	1306	9.2	-3.8	12.4	12.4	0.83	1.85	1.61	3.12703	8	48.5134	12.973	35.5404	7.9
	I15	1297	8.8	-7.9	8.3	5.9	1.35	2.59	2.55	3.575	0.6	28.6713	1.5444	27.1269	11.2
	I16	1188	10	6.6	8	8.3	0.73	2.02	1.57	3.6	14.1	56.3889	22.2772	34.1117	3.8
	I17	1279	8.7	-9.5	8.8	7.6	1.43	3.52	3.26	3.6	2.3	9.44444	7.38636	2.05808	16.4
	I18	1293	8.6	-11	9.7	9.7	1.4	2.85	2.69	3.62632	2.1	25.82	5.61404	20.206	17.7
	I19	1201	9.6	5.5	8.5	10.3	0.64	1.83	1.32	3.62632	21	63.5994	27.8689	35.7306	3.4
	I20	1201	9.7	3.4	11.8	12.4	0.73	2.02	1.6	3.65405	12.7	56.213	20.7921	35.4209	5.4
	I21	1188	9.6	0	9.7	9.1	0.81	1.91	1.63	3.65405	9.2	55.392	14.6597	40.7323	5
	I22	1173	9.7	0.9	11.9	12.5	0.71	1.62	1.36	3.68333	11.8	63.0769	16.0494	47.0275	5.1
	I23	1156	9.7	2.1	5.4	6.3	1.02	2.54	1.97	4.1	11.3	51.9512	22.4409	29.5103	4.9
	I24	1209	9.6	1	7.2	7	1.04	2.82	2.32	4.13947	7.7	43.9542	17.7305	26.2237	6
	I25	1130	10.1	7.8	8.1	7.8	0.77	1.93	1.55	4.13947	12.6	62.5556	19.6891	42.8665	3.3
	I26	1145	9.8	4.1	8.6	8.8	0.8	1.9	1.56	4.18108	11.4	62.6891	17.8947	44.7943	4.5
	I27	1138	9.4	-1	3	2.6	1.41	3.21	2.67	4.55	6.3	41.3187	16.8224	24.4963	5.2
	I28	1144	10.2	7	4.8	4.7	0.86	2.59	1.84	4.6	15.7	60	28.9575	31.0425	4.2
	I29	1145	9.3	-3.8	2.8	3.3	1.59	3.57	3.14	4.6	3.8	31.7391	12.0448	19.6943	9.1
	I30	1127	10	4.6	6.8	4.5	0.96	2.35	1.89	4.65263	10.4	59.3778	19.5745	39.8034	6
	I31	1133	10.3	7.3	6.1	4.5	0.9	2.3	1.86	4.65263	10.3	60.0226	19.1304	40.8922	5.6
	I32	1127	9.8	2.9	6.5	6.6	0.87	2.17	1.63	4.65263	15.1	64.9661	24.8848	40.0813	2.4
	I33	1178	9.7	1.3	1.3	4.6	1.47	3.38	3	4.65263	3.7	35.5204	11.2426	24.2778	9.6
	I34	1141	10.5	9.4	6.8	5.3	0.82	2.29	1.88	4.70811	9.4	60.0689	17.9039	42.165	6.2
	I35	1145	9.6	2.5	7.4	7.5	0.91	2.36	1.81	4.70811	12.8	61.5557	23.3051	38.2506	3.6
	I36	1143	9.6	0.7	9.7	8.4	1	3.1	2.32	4.76667	10.9	51.3287	25.1613	26.1674	4
