# Supplementary material for: Analyzing the Role of Fe0 and Fe3+ in the Formation of Expanded Clay Aggregates
Source: Materials (Basel). 2023 Aug 14;16(16):5623. doi: 10.3390/ma16165623 (PMC10456675; doi:10.3390/ma16165623)
Supplement: Supplementary file 1 [file materials-16-05623-s001.zip › Supplementary materials (Tables S1-S4)/Table S2.xlsx]

## Sheet: Table S2
	Table S2. Main characteristics of the aggregates obtained from the starting formulations with native Fe2O3.
	Mixture	T (°C)	Ø (mm)	BI (%)	LOIpreh	LOIfiring	ρb	ρa	ρrd	ρsolida	WA24 (%)	PT	PO	PC	S (MPa)
	H1	1349	8.6	-8	11.5	13	1.04	2.59	1.93	2.6	13	25.7692	25.4826	0.286605	12.4
	H2	1349	8.7	-7.2	14.5	15.1	0.92	2.29	1.72	2.6	14.5	33.8462	24.8908	8.95532	8.2
	H3	1350	8.4	-12.1	13	14.3	1.18	2.29	2.15	2.6	6.3	17.3077	6.11354	11.1942	14.6
	H4	1352	8.5	-8.5	16	16.9	0.88	2.21	1.64	2.6	15.6	36.9231	25.7919	11.1312	7.6
	H5	1272	8.7	-9	13.7	15.2	0.98	2.47	1.83	2.6	14.1	29.6154	25.9109	3.70445	7.2
	H6	1353	8.2	-12.5	14.9	15.4	1.11	2.38	2.05	2.6	6.8	21.1538	13.8655	7.2883	11.4
	H7	1351	8.4	-11.9	15.7	16	1.08	2.35	1.91	2.6	9.9	26.5385	18.7234	7.81506	9.1
	H8	1349	8.1	-13.2	18.2	22.5	0.98	2.25	1.85	2.6	9.4	28.8462	17.7778	11.0684	7.5
	H9	1272	9	-7.7	17.5	17.6	0.84	2.27	1.55	2.6	20.5	40.3846	31.7181	8.66655	3.3
	H10	1248	9	-7.8	17.5	19.4	0.75	2.19	1.42	2.6	24.5	45.3846	35.1598	10.2248	1.7
	H11	1336	8	-15.1	11.9	12.7	1.25	2.38	2.25	2.93333	2.3	23.2955	5.46218	17.8333	13.6
	H12	1302	8.9	-6.7	13.8	15.1	0.75	1.99	1.7	2.94211	8.5	42.2182	14.5729	27.6454	7
	H13	1316	8.2	-14.2	12	12.9	1.21	2.49	2.22	2.94211	4.8	24.5438	10.8434	13.7005	10.9
	H14	1204	9.1	-6.3	14.1	15.3	0.79	1.87	1.47	2.95135	14.4	50.1923	21.3904	28.8019	9.6
	H15	1372	7.9	-17.1	9.1	9.8	1.54	2.84	2.77	3.25	0.8	14.7692	2.46479	12.3044	23.5
	H16	1372	10.1	8.7	10.8	11.9	0.63	1.62	1.38	3.26667	10.9	57.7551	14.8148	42.9403	4.4
	H17	1287	7.9	-16.3	9.4	10.3	1.49	2.89	2.73	3.26667	2	16.4286	5.53633	10.8922	23.8
	H18	1207	8.4	-12.2	8.1	10.9	1.23	2.86	2.31	3.28421	8.2	29.6635	19.2308	10.4327	13.1
	H19	1267	13.9	50.4	12.7	14.4	0.28	0.59	0.54	3.28421	17.7	83.5577	8.47458	75.0831	0.8
	H20	1227	13.7	45.9	13.8	15.7	0.24	0.56	0.5	3.3027	23.8	84.8609	10.7143	74.1466	0.9
	H21	1221	9.6	-0.8	11.7	13.1	0.7	1.75	1.4	3.3027	14.1	57.6105	20	37.6105	2.9
	H22	1187	12.4	30	14.2	16.1	0.28	0.62	0.55	3.32222	22.3	83.4448	11.2903	72.1545	1
	H23	1327	7.8	-18.1	9.2	9.8	1.46	2.82	2.76	3.6	0.8	23.3333	2.12766	21.2057	11.7
	H24	1227	8	-17.4	9.7	10.5	1.42	2.97	2.61	3.62632	4.6	28.0261	12.1212	15.9049	12.3
	H25	1282	14.3	47.2	11.2	12.1	0.33	0.72	0.66	3.62632	13.2	81.7997	8.33333	73.4664	0.9
	H26	1253	12.7	30.6	12.2	12.9	0.4	0.86	0.78	3.65405	12.1	78.6538	9.30233	69.3515	0.9
	H27	1372	7.8	-17.4	6.1	6.6	1.67	3.11	3.07	3.9	0.5	21.2821	1.28617	19.9959	13.9
	H28	1372	9.12	-1.5	6.7	6.8	1.03	2.67	2.3	3.93333	5.9	41.5254	13.8577	27.6677	6.9
	H29	1297	7.7	-19	6.5	7.2	1.82	3.3	3.29	3.93333	0.1	16.3559	0.30303	16.0529	28.2
	H30	1267	8.9	-6	9.4	10.1	1.04	2.26	2.04	3.96842	4.7	48.5942	9.73451	38.8597	6.1
	H31	1262	8.8	-7.5	8.5	9.9	1.09	2.34	2.12	3.96842	4.4	46.5782	9.40171	37.1765	6.1
	H32	1337	13.3	39.7	10.5	14.3	0.33	0.72	0.65	3.96842	14.3	83.6207	9.72222	73.8985	0.5
	H33	1202	7.9	-17.1	5.5	7.9	1.66	3.21	3.07	3.96842	1.4	22.6393	4.36137	18.2779	18.2
	H34	1197	8.2	-13.2	9.6	10.5	1.2	2.54	2.21	4.00541	5.9	44.8246	12.9921	31.8324	7.9
	H35	1232	13.7	42.2	11.1	13	0.45	0.98	0.94	4.00541	4.6	76.5317	4.08163	72.4501	1.3
	H36	1182	10.9	12.7	10.9	14.1	0.6	1.4	1.31	4.04444	4.5	67.6099	6.42857	61.1813	2.5
